# Supplementary material for: The Devastating Rice Blast Airborne Pathogen Magnaporthe oryzae—A Review on Genes Studied with Mutant Analysis
Source: Pathogens. 2023 Feb 26;12(3):379. doi: 10.3390/pathogens12030379 (PMC10055536; doi:10.3390/pathogens12030379)
Supplement: Supplementary file 1 [file pathogens-12-00379-s001.zip]

Archive with 1 entries (1 files):
- pathogens-2195325-supplementary.pdf
